# Supplementary material for: Sustaining Rare Marine Microorganisms: Macroorganisms As Repositories and Dispersal Agents of Microbial Diversity
Source: Front Microbiol. 2017 May 29;8:947. doi: 10.3389/fmicb.2017.00947 (PMC5447324; doi:10.3389/fmicb.2017.00947)
Supplement: APPENDIX S1 — Methodology and additional results. Description of data gathering methodology. Presentation of additional results. List of references presented in Supplementary Tables S1, S2, S3. [file Data_Sheet_1.XLSX]

## Sheet: Feuille1
Taxa		Clone library			Pyrosequencing		Reference
	Species	# sequences	# OTUs		# sequences	# OTUs
Sponges
	Hyrtios erectus	42	28				Radwan et al. 2010
	Amphimedon sp.	39	13				Radwan et al. 2010
	Hymeniacydon heliophila	135	37				Erwin et al. 2011
	Haliclona tubifera	45	14				Erwin et al. 2011
	Astrosclera willeyana	399	80				Karlinska-Batres et al. 2015
	Vaceletia crypta	250	96				Karlinska-Batres et al. 2013
	Astrosclera willeyana	289	79				Karlinska-Batres et al. 2013
	Cymbastela concentrica	155	19				Longford et al. 2007
	Myxilla methanophila	80	6		10106	92	Arellano et al. 2013
	Raspailia ramosa				14146	3013	Jackson et al. 2012
	Stelligera stuposa				12099	570	Jackson et al. 2012
	Asbestopluma hypogea				5740	2348	Dupont et al. 2013
	Ancorina alata				3327	352	Schmitt et al. 2012
	Polymstia sp.				1276	45	Schmitt et al. 2012
	Unidentified sp.				990	163	Schmitt et al. 2012
	Stelletta maori				1533	227	Schmitt et al. 2012
	Aplysina archeri				746	159	Schmitt et al. 2012
	Ircinia felix				1269	179	Schmitt et al. 2012
	Pseudoceratina crassa				743	176	Schmitt et al. 2012
	Xestospongia muta				1395	243	Schmitt et al. 2012
	Cymbastela coralliophila				259	38	Schmitt et al. 2012
	Hyrtios sp.				1347	162	Schmitt et al. 2012
	Ircinia gigantea				365	86	Schmitt et al. 2012
	Xestospongia testudinaria				2751	364	Schmitt et al. 2012
	Hyrtios altum				2056	157	Schmitt et al. 2012
	Pseudoceratina sp.				575	141	Schmitt et al. 2012
	Rhabdastrella globostellata				1779	286	Schmitt et al. 2012
	Stylissa massa				78	25	Schmitt et al. 2012
	Xestospongia aff. Carbonaria				162	36	Schmitt et al. 2012
	Chondrilla australiensis				96	42	Schmitt et al. 2012
	Hippospongia sp.				1635	188	Schmitt et al. 2012
	Ircinia sp.				1179	159	Schmitt et al. 2012
	Aplysina aerophoba				831	133	Schmitt et al. 2012
	Aplysina cavernicola				908	119	Schmitt et al. 2012
	Ircinia variabilis				709	111	Schmitt et al. 2012
	Petrosia ficiformis				595	142	Schmitt et al. 2012
	Pseudocorticium jarrei				255	44	Schmitt et al. 2012
	Biemna ehrenbergi				648	111	Schmitt et al. 2012
	Hyrtios erectus				756	124	Schmitt et al. 2012
	Theonella swinhoei				373	131	Schmitt et al. 2012
	Ancorina sp.				748	190	Schmitt et al. 2012
	Plakina trilopha				823	109	Schmitt et al. 2012
	Stelletta aremaria				1852	250	Schmitt et al. 2012
	Xestospongia sp.				149	55	Schmitt et al. 2012
	Aiolochroia sp.				6439	279	O'Connor-Sánchez et al. 2014
	Hyritios sp.				6099	127	O'Connor-Sánchez et al. 2014
	Porites lutea				9346	1139	Li et al. 2014
	Ianthella basta				57410	1099	Webster et al. 2010
	Ircinia ramosa				55400	1199	Webster et al. 2010
	Rhopaloeides odorabile				86760	2996	Webster et al. 2010
	Hexadella sp.				743821	5100	Reveillaud et al. 2014
	Hexadella dedritifera				1091525	11762	Reveillaud et al. 2014
	Mycale sp.				2169114	11773	Reveillaud et al. 2014
	Hexadella pruvoti				1813131	17806	Reveillaud et al. 2014
	Hexadella crypta				2257940	13561	Reveillaud et al. 2014
	Hexadella topsenti				1914409	11587	Reveillaud et al. 2014
	Hexadella racovitzai				1614517	10645	Reveillaud et al. 2014
	Amphilectus fucorum				2460.94	73.2395	Anoop & Antunes 2015
	Aplysilla rosea				11308.6	230.136	Anoop & Antunes 2015
	Aaptos papillata				878.906	111.115	Anoop & Antunes 2015
	Cliona celata				2167.97	264.186	Anoop & Antunes 2015
	Haliclona simulans				5742.19	117.491	Anoop & Antunes 2015
	Halichondria panicea				7031.25	368.901	Anoop & Antunes 2015
	Ophlitaspongia papilla				27304.7	266.785	Anoop & Antunes 2015
	Polymastia agglutinans				6093.75	153.389	Anoop & Antunes 2015
	Polymastia penicillus				7031.25	310.669	Anoop & Antunes 2015
	Polymastia sp.				4511.72	212.987	Anoop & Antunes 2015
	Phorbas plumosus				1406.25	94.8123	Anoop & Antunes 2015
	Tedania pillarriosae				1640.62	205.841	Anoop & Antunes 2015
	Xestospongia testudinaria				12356	33	Polonia et al. 2014
	Stylissa massa				10580	27	Polonia et al. 2014
	Xestospongia testudinaria				5675	735	Lee et al. 2011
	Stylissa carteri				9897	453	Lee et al. 2011
	Hyritios erectus				5868	695	Lee et al. 2011
	Aiolochroia crassa				12722	1437.29	Thomas et al. 2016
	Amphimedon compressa				12722	921.33	Thomas et al. 2016
	Amphimedon erina				12722	314	Thomas et al. 2016
	Aphrocallistes beatrix				12722	195.5	Thomas et al. 2016
	Aplysina aerophoba				12722	1372.75	Thomas et al. 2016
	Aplysina archeri				12722	1646.5	Thomas et al. 2016
	Aplysina cauliformis				12722	1708	Thomas et al. 2016
	Aplysina cavernicola				12722	1329	Thomas et al. 2016
	Aplysina fulva				12722	1566	Thomas et al. 2016
	Axinella sp.				12722	250	Thomas et al. 2016
	Axinella corrugata				12722	432.5	Thomas et al. 2016
	Callyspongia sp.				12722	408	Thomas et al. 2016
	Carteriospongia foliascens				12722	956.39	Thomas et al. 2016
	Chondrilla australiensis				12722	837.5	Thomas et al. 2016
	Chondrilla caribensis				12722	791.25	Thomas et al. 2016
	Cinachyrella sp.				12722	400.67	Thomas et al. 2016
	Cinachyrella alloclada				12722	659.71	Thomas et al. 2016
	Clathria sp.				12722	355	Thomas et al. 2016
	Cliona celata complex				12722	634.29	Thomas et al. 2016
	Cliona delitrix				12722	736.76	Thomas et al. 2016
	Cliona viridis				12722	333.25	Thomas et al. 2016
	Coelocarteria singaporensis				12722	622.3	Thomas et al. 2016
	Crambe crambe				12722	393	Thomas et al. 2016
	Cymbastela sp.				12722	883.33	Thomas et al. 2016
	Cymbastela coralliophila				12722	726.17	Thomas et al. 2016
	Discodermia sp.				12722	1019.25	Thomas et al. 2016
	Dysidea avara				12722	338.4	Thomas et al. 2016
	Dysidea etheria				12722	769.67	Thomas et al. 2016
	Dysidea fragilis				12722	388.5	Thomas et al. 2016
	Ecionemia alata				12722	1215	Thomas et al. 2016
	Ectyoplasia ferox				12722	682.6	Thomas et al. 2016
	Erylus formosus				12722	1632.8	Thomas et al. 2016
	Geodia sp.				12722	826.67	Thomas et al. 2016
	Geodia barretti				12722	1018	Thomas et al. 2016
	Halichondria panicea				12722	535.67	Thomas et al. 2016
	Halichondria phakellioides				12722	439	Thomas et al. 2016
	Haliclona tubifera				12722	603.5	Thomas et al. 2016
	Hippospongia sp.				12722	1401.67	Thomas et al. 2016
	Hyrtios altus				12722	1310.67	Thomas et al. 2016
	Hyrtios erectus				12722	1453.67	Thomas et al. 2016
	Ianthella basta				12722	349.25	Thomas et al. 2016
	Iotrochota sp.				12722	900	Thomas et al. 2016
	Iotrochota birotulata				12722	307.25	Thomas et al. 2016
	Ircinia felix				12722	1559.67	Thomas et al. 2016
	Ircinia oros				12722	1317.34	Thomas et al. 2016
	Ircinia strobilina				12722	1365.38	Thomas et al. 2016
	Ircinia variabilis				12722	1220.8	Thomas et al. 2016
	Lissodendoryx sp.				12722	472	Thomas et al. 2016
	Lissodendoryx colombiensis				12722	336.6	Thomas et al. 2016
	Mycale laevis				12722	623.5	Thomas et al. 2016
	Mycale laxissima				12722	879.78	Thomas et al. 2016
	Paratetilla sp.				12722	433	Thomas et al. 2016
	Petrosia ficiformis				12722	1392.33	Thomas et al. 2016
	Phakellia ventilabrum				12722	514	Thomas et al. 2016
	Phorbas fictitius				12722	561.91	Thomas et al. 2016
	Phyllospongia sp.				12722	948	Thomas et al. 2016
	Placospongia intermedia				12722	1391	Thomas et al. 2016
	Plakortis sp.				12722	872.14	Thomas et al. 2016
	Plakortis halichondrioides				12722	1329.88	Thomas et al. 2016
	Pseudocorticium jarrei				12722	971.67	Thomas et al. 2016
	Rhopaloeides odorabile				12722	1376.33	Thomas et al. 2016
	Sarcotragus fasciculatus				12722	1181.58	Thomas et al. 2016
	Stelletta aremaria				12722	846	Thomas et al. 2016
	Stelletta maori				12722	1213	Thomas et al. 2016
	Stylissa sp.				12722	739.33	Thomas et al. 2016
	Stylissa carteri				12722	585.2	Thomas et al. 2016
	Stylissa massa				12722	756.5	Thomas et al. 2016
	Suberites diversicolor				12722	370.5	Thomas et al. 2016
	Tedania ignis				12722	264.2	Thomas et al. 2016
	Tethya sp.				12722	353.33	Thomas et al. 2016
	Xestospongia				12722	772.3	Thomas et al. 2016
	Xestospongia bocatorensis				12722	484.67	Thomas et al. 2016
	Xestospongia muta				12722	1213.55	Thomas et al. 2016
	Xestospongia sp.				12722	408.33	Thomas et al. 2016
	Xestospongia testudinaria				12722	1437.33	Thomas et al. 2016
	Cinachyrella sp.				13947	639	Cuvelier et al. 2014
	Carteriospongia foliascens				1382146	9401	Luter et al. 2015
Corals	Hexadella racovitzai
	Lophelia pertusa	508	273				Kellogg et al. 2009
	Montastraea faveolata	943	178				Sunagawa et al. 2009
	Siderastea stellate	76	68				Lins-de-Barros et al. 2010
	Mussismilia hispida	89	72				Lins-de-Barros et al. 2010
	Montastraea annularis	134	83				Frias-Lopez et al. 2002
	Montastraea cavernosa	160	89				Frias-Lopez et al. 2002
	Diploria strigosa	118	54				Frias-Lopez et al. 2002
	Siderastrea siderea	96	46				Sekar et al. 2006
	Siderastrea siderea	412	170				Sekar et al. 2008
	3 species	1178	430				Rohwer et al. 2002
	Mussismilia harttii	237	61				de Castro et al. 2013
	Mussismilia braziliensis	170	35				de Castro et al. 2013
	Mussismilia hispida	287	28				de Castro et al. 2013
	Pocillopora verrucosa				4697	335	Lee et al. 2012
	Astreopora myriophthalma				4897	207	Lee et al. 2012
	Sarcophyton sp. 1				6359	378	Lee et al. 2012
	Sarcophyton sp. 2				4030	501	Lee et al. 2012
	Stylophora pistillata				2947	230	Lee et al. 2012
	Madracis decactis				11345	1577	Carlos et al. 2013
	Mussimilia hispida				11843	1652	Carlos et al. 2013
	Palythoa caribaeorum				12402	1232	Carlos et al. 2013
	Tubastraea coccinea				14194	1756	Carlos et al. 2013
	Montastraea faveolata				46350	1553	Sunagawa et al. 2010
	Montastraea franksi				41962	2050	Sunagawa et al. 2010
	Diploria strigosa				40173	1759	Sunagawa et al. 2010
	Acropora palmata				60390	1671	Sunagawa et al. 2010
	Acropora cervicornis				37095	1616	Sunagawa et al. 2010
	Porites astreoides				44004	1340	Sunagawa et al. 2010
	Gorgonia ventalina				36750	1143	Sunagawa et al. 2010
	Mussismilia harttii				35524	1698	Fernando et al. 2014
	Mussismilia braziliensis				32929	1631	Fernando et al. 2014
	Mussismilia hispida				35524	1698	Fernando et al. 2014
	Palythoa sp.				12073	385	O'Connor-Sánchez et al. 2014
	Palythoa australiae				23523	2213	Sun et al. 2014
	Pocillopora damicornis				98782	5251	Hernandez-Zulueta et al. 2016
	Pocillopora verrucosa				96555	4973	Hernandez-Zulueta et al. 2016
Cnidaria non-coral
	Cotylorhiza tuberculata	239	19		50779	882	Cortez-Lara et al. 2015
Echinoderms
	Lytechinus variegatus	96	38				Nelson et al. 2010
	Apostichopus japonicus				13473	2291	Gao et al. 2014
Molluscs
	Haliotis discus	115	16				Tanaka et al. 2004
	Octopus mimus	241	29				Iehata et al. 2015
	Crassostrea virginica				45626	273	King et al. 2012
Tunicates
	Didemnum sp.	45	35				Erwin et al. 2011
	Clavelina arafurensis				490	190	Erwin et al. 2014
	Clavelina meridionalis				826	282	Erwin et al. 2014
	Pycnoclavella sp.				783	180	Erwin et al. 2014
	Pycnoclavella diminuta				1192	284	Erwin et al. 2014
	Didemnum cf. albopunctatum				3654	154	Erwin et al. 2014
	Didemnum cf. granulatum				386	22	Erwin et al. 2014
	Didemnum multispirale				2938	151	Erwin et al. 2014
	Didemnum sp.1				6905	486	Erwin et al. 2014
	Didemnum sp.2				2684	448	Erwin et al. 2014
	Leptoclinides madara				630	46	Erwin et al. 2014
	Lissoclinum badium				3947	28	Erwin et al. 2014
	Lissoclinum cf. capsulatum				598	36	Erwin et al. 2014
	Lissoclinum patella				2489	86	Erwin et al. 2014
	Eudistoma amplum				595	208	Erwin et al. 2014
	Polycitor giganteus				1602	95	Erwin et al. 2014
	Aplidium protectans				4272	129	Erwin et al. 2014
	Aplidium sp.				1968	176	Erwin et al. 2014
	Synoicum castellatum				3471	257	Erwin et al. 2014
	Phallusia arabica				166	31	Erwin et al. 2014
	Phallusia julinea				562	97	Erwin et al. 2014
	Phallusia philippinensis				28	8	Erwin et al. 2014
	Ecteinascidia diaphanis				1168	344	Erwin et al. 2014
	Perophora aff. modificata				1541	189	Erwin et al. 2014
	Polycarpa argentata				561	68	Erwin et al. 2014
	Polycarpa aurata				212	16	Erwin et al. 2014
	Pseudodistoma crucigaster				6300	196	Lopez-Legentil et al. 2016
Crustaceans
	Neotrypaea californiensis	270	12				Lau et al. 2002
	Uca pugnax	79	10				Gulmann 2004
	Eriocheir sinensis	319	27				Li et al. 2007
	Nephrops norvegicus	311	38				Meziti et al. 2010
	Rimicaris exoculata	376	31				Durand et al. 2009
	Scylla paramamosain	125	23				Li et al. 2012
	3 copepod species	432	71				Gerdts et al. 2013
	Penaeus monodon				5608	383	Rungrassamee et al. 2013
	Penaeus monodon				6280	269	Rungrassamee et al. 2014
	Tigriopus japonicus				6683.68	80.9517	Shoemaker & Moisander 2014
	Phrosina semilunata				8668.32	109.225	Shoemaker & Moisander 2014
	Undinula vulgaris				12566.5	122.177	Shoemaker & Moisander 2014
	Sapphirina metalina				16916.1	365.334	Shoemaker & Moisander 2014
	Pleuromamma spp.				38849.2	280.924	Shoemaker & Moisander 2014
	Pseudocalanus moultoni				64861	381.549	Shoemaker & Moisander 2014
	Centropages sp.				346331	976	Moisander et al. 2015
	Acartia spp.				493081	1189	Moisander et al. 2015
	Calanus finmarchivus				325786	923.628	Moisander et al. 2015
	Talitrus saltator				449614	358	Abdelrhman et al. 2016
	Sardorchestia pelecaniformis				309050	370	Abdelrhman et al. 2016
	Orchestia montagui				385893	312	Abdelrhman et al. 2016
	Orchestia stephenseni				393713	360	Abdelrhman et al. 2016
	Talorchestia ugolinii				323178	351	Abdelrhman et al. 2016
Fishes
	Acanthurus nigricans	48	36				Smriga et al.2010
	Chlorurus sordidus	44	20				Smriga et al.2010
	Lutjanus bohar	44	18				Smriga et al.2010
	Hippocampus guttulatus	89	31				Balcázar et al. 2010
	Oncorhynchus mykiss	104	32				Kim et al. 2007
	Kyphosus sydneyanus	96	19				Clements et al. 2007
	Odax pullus	96	18				Clements et al. 2007
	Aplodactylus arctidens	96	14				Clements et al. 2007
	Hermosilla azurea	430	138				Fidopiastis et al. 2006
	Bairdiella chrysoura	105	7				Givens et al. 2015
	Lagodon rhomboides	329	22				Givens et al. 2015
	Centropristis striata	42	7				Givens et al. 2015
	Chilomycterus schoepfi	102	19				Givens et al. 2015
	Rhizoprionodon tarranovae	40	9				Givens et al. 2015
	Carcharhinus brevipinna	32	4				Givens et al. 2015
	Oryzius latipes	37	10				Givens et al. 2015
	Scianeops ocellatus	30	5				Givens et al. 2015
	Cynoscion nebulosus	19	9				Givens et al. 2015
	Paralichthys lethostigma	32	6				Givens et al. 2015
	Syngnathus scovelli	280	24				Givens et al. 2015
	Bairdiella chrysoura	32	10				Ranson 2008
	Sciaenops ocellatus	32	7				Ranson 2008
	Cynoscion nebulosus	22	11				Ranson 2008
	Paralichthys lethostigma	29	12				Ranson 2008
	Lagodon rhomboides	72	10				Ranson 2008
	Syngnathus scovelli	73	26				Ranson 2008
	Naso tonganus	101	80				Mendell unpub. data (Sullam et al. 2012)
	Pelteobagrus fulvidraco	65	52				Wu et al. 2010
	Poecilia reticulata	112	70				Sullam 2012
	Pomacanthus sexstriatus	228	110				Ward unpub. data (Sullam et al. 2012)
	Takifugu niphobles	172	20				Shiina et al. 2006
	Chaenocephalus aceratus	303	6				Ward 2009
	Notothenia coriiceps	194	17				Ward 2009
	Gillichthys mirabilis	88	13				Bano et al. 2007
	Salmo salar (Norway)	46	9				Holben et al. 2002
	Scophthalmus maximus	240	26				Xing et al 2013
	Bairdiella chrysoura				13856	183	Givens et al. 2015
	Lagodon rhomboides				22192	473	Givens et al. 2015
	Centropristis striata				9172	355	Givens et al. 2015
	Scianeops ocellatus				11541	759	Givens et al. 2015
	Paralichthys lethostigma				14764	289	Givens et al. 2015
	Fundulus heteroclitus				14026	516	Givens et al. 2015
	Trinectes maculatus				13434	411	Givens et al. 2015
	Scomberomorus maculatus				1590	154	Givens et al. 2015
	Scomberomorus cavalla				13039	256	Givens et al. 2015
	Caranx hippos				8760	380	Givens et al. 2015
	Coryphaena hippurus				25879	82	Givens et al. 2015
	Sphyraena barracuda				10765	133	Givens et al. 2015
	Sparus aurata				61748	304	Kormas et al 2014
	Acanthurus gahhm				17187	331	Miyake et al. 2015
	Acanthurus nigrofuscus				6769	225	Miyake et al. 2015
	Acanthurus sohal				24152	140	Miyake et al. 2015
	Ctenochaetus striatus				12906	345	Miyake et al. 2015
	Zebrasoma desjardinii				21304	86	Miyake et al. 2015
	Zebrasoma xanthurum				35504	128	Miyake et al. 2015
	Naso elegans				43413	61	Miyake et al. 2015
	Naso unicornis				4604	117	Miyake et al. 2015
	Naso hexacanthus				9348	142	Miyake et al. 2015
	Chlorurus sordidus				15443	249	Miyake et al. 2015
	Scarus niger				5408	131	Miyake et al. 2015
	Siganus stellatus				11260	278	Miyake et al. 2015
	Gadus morhua				25316	132	Star et al. 2015
	Dicentrarchus labrax				21444	476	Carda-Diéguez et al. 2014
	Trematomus bernacchii				32286	466	Song et al. 2016
	Chionodraco hamatus				40583	761	Song et al. 2016
	Gymnodraco acuticeps				34600	464	Song et al. 2016
	Pagothenia borchgrevinki				46171	570	Song et al. 2016
	Lutjanus campechanus				19794	316	Tarnecki et al. 2016
	Paralichthys adspersus				71405	356	Ramirez & Romero 2017
	Acanthochromis polyacanthus				4262	366	Parris et al. 2016
	Apogonidae				4262	197.143	Parris et al. 2016
	Chromis sp.				4262	203.2	Parris et al. 2016
	Dascyllus aruanus				4262	327.667	Parris et al. 2016
	Dascyllus aruanus				4262	212	Parris et al. 2016
	Ostorhinchus doederleini				4262	195	Parris et al. 2016
	Pomacentrus amboinensis				4262	225.75	Parris et al. 2016
	Pomacentrus bankanensis				4262	119	Parris et al. 2016
	Pomacentrus chrysurus				4262	119.429	Parris et al. 2016
	Pomacentrus coelestis				4262	223	Parris et al. 2016
	Pomacentrus moluccensis				4262	236	Parris et al. 2016
	Pomacentrus moluccensis				4262	195.25	Parris et al. 2016
	Pomacentrus nagasakiensis				4262	86.75	Parris et al. 2016
	Pomacentrus wardii				4262	240.25	Parris et al. 2016
Marine plants and macroalga
	Delisea pulchra	198	62				Longford et al. 2007
	Ulva australis	200	36				Longford et al. 2007
	Delisea pulchra	778	251				Fernandes et al. 2012
	Ulva australis	882	141				Burke et al. 2011
	Caulerpa ramosa				88227	10901	Aires et al. 2013
	Laminaria hyperborea				228517	1108	Bengtsson et al. 2012
	Corallina officinalis				365545	17779	Brodie et al. 2016
	Delisea pulchra				47537	829	Zozaya-Valdés et al. 2016
	Porphyra umbilicalis				41514	2526	Miranda et al. 2013
	Cystoseira compressa				809102	3227	Mancuso et al. 2016
	Delisea pulchra				51045	2127	Zozaya-Valdés et al. 2015
Vertebrates
	Chelonia mydas				1899810	32087	Price 2016
	Stenella coeruleoalba				639116	235	Godoy-Vitorino et al. 2016
	Tursiops truncatus				364946	5247	Bik et al. 2016
	Zalophus californianus				121378	965	Bik et al. 2016
	Tursiops truncatus				1346110	11465	Soverini et al. 2016
