# Supplementary material for: Sustaining Rare Marine Microorganisms: Macroorganisms As Repositories and Dispersal Agents of Microbial Diversity
Source: Front Microbiol. 2017 May 29;8:947. doi: 10.3389/fmicb.2017.00947 (PMC5447324; doi:10.3389/fmicb.2017.00947)
Supplement: TABLE S1 — Dispersion potential of gut microbial communities by different groups of macroorganisms. Gut transit time (GTT), sustained swimming speed (SSS) and the corresponding spreading distance (SD = GTT × SSS) for different marine macroorganisms. For Fishbase reference, when several data are reported, the mean was used. For non-fish groups we provide only minimal and maximal ranges. [file Table_1.XLSX]

## Sheet: Feuil1
	Macro-organism	GTT (hours)	Reference	SSS (km.h-1)	Reference	Spreading distance (km)
Fishes
	Acanthurus triostegus	2	Randall 1961	1.42	Leis and Carson-Ewart 2000	2.84
	Clupea harengus	20.66	Szypula and Zalachowski 1984	3.78	He & Wardle 1988	78.09
	Dicentrarchus labrax L.	26	Nikolopoulou et al. 2011	1.81	Claireaux et al. 2006	47.03
	Gadus morhua L.	72	Pérez-Casanova et al. 2009	1.65	Fishbase	118.8
	Lagodon rhomboides	9.33	Montgomery and Targett 1992	1.32	Darcy 1985	12.32
	Merlangius merlangus	32.1	Seyhan et al. 1998	1.1	Steinhausen 2005	35.24
	Mugil cephalus	4	Odum 1970	1.62	Vagner et al. 2008	6.48
	Negaprion brevirostris	91.02	Wetherbee and Gruber 1990	2.09	Sundström and Gruber 1998	190.05
	Oncorhynchus tshawytscha	41	Benkwitt et al. 2009	4.34	Brown and Geist 2002	178.3
	Ophiodon elongatus	110	Beaudreau and Essington 2009	0.046	Yamanaka and Richards 1993	5.09
	Pagrus auratus	18	Booth et al. 2008	0.117	Egli and Babcock 2004	2.11
	Salmo salar	48	Handeland et al. 2008	1	Hedger et al. 2009	48
	Salmo trutta	14	He and Wurtsbaugh 1993	3.31	Fishbase	46.37
	Sardinops sagax	7.41	Van der Lingen et al. 1998	1.44	Van der Lingen 1995	10.67
	Scomber scombrus	53.5	Temming et al. 2002	3.9	He and Wardle 1988	209
	Sparus aurata L.	31.13	Álvarez et al. 2009	3.096	Basaran et al. 2007	96.38
Copepods
	Horizontal min.	0.26	Atkinson et al. 1996	0.003	Yamazaki & Squires 1996	0.00078
	Horizontal max.	3	Irigoien 1998	0.093	Heidelberg et al. 1997	0.279
	Vertical min.	0.26	Atkinson et al. 1996	0.072	Heywood 1996	0.01872
	Vertical max.	3	Irigoien 1998	0.216	Heywood 1996	0.648
Euphausids
	Horizontal min.	1.5	Perissinotto & Pakhomov 1996	0.003	Yamazaki & Squires 1996	0.0045
	Horizontal max.	10	Perissinotto & Pakhomov 1996	0.468	Klevjer & Kaartvedt 2011	4.68
	Vertical min.	1.5	Perissinotto & Pakhomov 1996	0.015	Onsrud & Kaartvedt 1998	0.0225
	Vertical max.	10	Perissinotto & Pakhomov 1996	0.04	Onsrud & Kaartvedt 1998	0.4
	Euphausia superba	7.9	McGaw & Curtis 2013	0.468	Klevjer & Kaartvedt 2011	3.6972
Mysids
	Neomysis sp. min.	0.5	Murtaugh 1984	0.108	Cowles & Childress 1988	0.054
	Neomysis sp.max.	5.5	Murtaugh 1984	1.0656	Ober et al. 2017	5.8608
	Mysis relicta min.	0.5	Murtaugh 1984	0.18	Cowles & Childress 1988	0.09
	Mysis relicta max.	5.5	Murtaugh 1984	0.36	Cowles & Childress 1988	1.98
Gammarids
	Gammarids min.	8	Willoughby & Earnshaw 1982	0.1368	Lindtrom 2001	1.0944
	Gammarids max.	48	Willoughby & Earnshaw 1982	0.2014	Lindtrom 2001	9.6672
Decapods
	Crab min.	6	McGaw & Curtis 2013	0.2664	Fialho et al. 2016	1.5984
	Crab max.	95.3	McGaw & Curtis 2013	0.2664	Fialho et al. 2016	25.3879
	Callinectes sapidus min.	23.1	McGaw & Curtis 2013	0.4536	Luckenbach & Orth 1992	10.4782
	Callinectes sapidus max.	25.7	McGaw & Curtis 2013	0.4536	Luckenbach & Orth 1992	11.6575
	Cancer magister min.	25.8	McGaw & Curtis 2013	0.306	Fernandez et al. 1994	7.8948
	Cancer magister max.	68	McGaw & Curtis 2013	0.306	Fernandez et al. 1994	20.808
	Shrimp min.	1.6	McGaw & Curtis 2013	0.00263	Loughman et al. 2013	0.004208
	Shrimp max.	12	McGaw & Curtis 2013	1.152	Bailey et al. 2005	13.824
	Nephrops norvegicus min.	7	McGaw & Curtis 2013	2.016	Stentiford et al. 2000	14.112
	Nephrops norvegicus max.	12	McGaw & Curtis 2013	2.016	Stentiford et al. 2000	24.192
Marine mammals
	Minimum	2	Carter et al. 1999	3	Watanabe et al. 2011	6.48
	Maximum	48	Carter et al. 1999	8.6	Watanabe et al. 2011	412.8
